# Supplementary material for: Serum Peptide Immunoglobulin G Autoantibody Response in Patients with Different Central Nervous System Inflammatory Demyelinating Disorders
Source: Diagnostics (Basel). 2021 Jul 26;11(8):1339. doi: 10.3390/diagnostics11081339 (PMC8392162; doi:10.3390/diagnostics11081339)
Supplement: Supplementary file 1 [file diagnostics-11-01339-s001.zip]

Archive with 1 entries (1 files):
- diagnostics-1264176-supplementary.pdf
